# Supplementary material for: Staphylococcus epidermidis in Acute Myeloid Leukemia: A Comparative Genomic Study Against Non-AML Isolates
Source: Pathogens. 2025 Jun 24;14(7):627. doi: 10.3390/pathogens14070627 (PMC12301045; doi:10.3390/pathogens14070627)
Supplement: Supplementary file 1 [file pathogens-14-00627-s001.zip]

Archive with 1 entries (1 files):
- pathogens-3708023-supplementary.pdf
